# Supplementary material for: Shock-transformation of whitlockite to merrillite and the implications for meteoritic phosphate
Source: Nat Commun. 2017 Mar 6;8:14667. doi: 10.1038/ncomms14667 (PMC5343502; doi:10.1038/ncomms14667)
Supplement: Supplementary Data 1 — PowderCell 2.2 receipts of the x-ray data refinements used in the study [file ncomms14667-s3.xlsx]

## Sheet: Sheet1
Supplementary Data 1
Fitting Receipts from PowderCell 2.2.
Refinement of GG092
RUN: 6/1/2016 4:50
Whitlockite:	10.60 vol.%	(scf: 0.0580)
Merrillite:	41.62 vol.%	(scf: 0.2278)
Hurlbutite:	47.78 vol.%	(scf: 0.2615)
R-values	Rp=1.26	Rwp=1.97	Rexp=0.25
Whitlockite:
lattice	a : 10.4500
	c : 37.3400
profile	U : 0.2000
PsVoigt1	V : 0.0050
	W : 0.0060
mixing	na : 0.5600
	nb : 0.0000
overall	B : 0.0000
Merillite
lattice	a : 10.3300
	c : 37.0000
profile	U : 0.3980
PsVoigt1	V : 0.0390
	W : 0.0058
mixing	na : 0.5600
	nb : 0.0000
overall	B : 0.0000
Hurlbutite
lattice	a : 8.3002
	b : 8.8499
	c : 7.7691
	beta : 90.5000
profile	U : 0.2300
PsVoigt2	V : 0.0100
	W : 0.0060
overall	B : 0.0000
global parameters
zero shift :	0
displacement :	0
backgr. polynom : 3
coeff.	a0 : 45011.9610
	a1 : -7224
	a2 : 561.5
	a3 : -18.72
Refinement of GG093
Run: 6/1/2016 12:58
Whitlockite:	64.40 vol.%	(scf: 1.9372)
Merillite:	35.60 vol.%	(scf: 1.0704)
R-values	Rp= 7.46	Rwp=9.30	Rexp= 2.02
Whitlockite:
lattice	a : 10.365(5)
	c 37.169(3)
profile	U 0.315
PsVoigt1	V : 0.021
	W : 0.0054
mixing	na : 0.38
	nb : 0.0000
overall	B : 0.0000
Merrillite:
lattice	a : 10.276(2)
	c : 36.995(9)
profile	U : 0.327
PsVoigt1	V : 0.038
	W : 0.0059
mixing	na : 0.3800
	nb : 0.0000
overall	B : 0.0000
global parameters:
zero shift :	0
displacement :	0
backgr. polynom : 3
coeff.	a0 : -64249
	a1 : 4.018.10^4
	a2 : -8322
	a3 : 811.4
Refinement of GG094
RUN: 6/1/2016 5:39:
Whitlockite	87.86 vol.%	(scf: 1.8966)
Merrillite	12.14 vol.%	(scf: 0.2620)
R-values	Rp=1.26	Rwp=1.75	Rexp=0.24
Whitlockite:
lattice	a :10.3619
	c : 37.2014
profile	U : 0.4908
PsVoigt1	V : 0.0038
	W : 0.0059
mixing	na : 0.5300
	nb : 0.0000
overall	B : 0.0000
Merrillite
lattice	a : 10.3360
	c : 36.9044
profile	U : 0.3000
PsVoigt1	V : 0.0200
	W : 0.0060
mixing	na : 0.5600
	nb : 0.0000
overall	B : 0.0000
global parameters
zero shift :	0
displacement :	0
backgr. polynom : 3
coeff.	a0 : 65491.4450
	a1 : -7995
	a2 : 379.2
	a3 : -6.19
Refinement of GG095
Run: 6/1/2016 12:58
Whitlockite:	88.85 vol.%	(scf: 1.0117)
Merillite:	11.15 vol.%	(scf: 0.1270)
R-values	Rp=1.36	Rwp=1.94	Rexp=0.15
Whitlockite:
lattice	a : 10.3561
	c : 37.1421
profile	U : 0.2681
PsVoigt1	V : 0.0086
	W : 0.0060
mixing	na : 0.3500
	nb : 0.0000
overall	B : 0.0000
Merrillite:
lattice	a : 10.3419
	c : 36.7746
profile	U : 0.2680
PsVoigt1	V : 0.0090
	W : 0.0060
mixing	na : 0.3500
	nb : 0.0000
overall	B : 0.0000
global parameters:
zero shift :	0
displacement :	0
backgr. polynom : 3
coeff.	a0 : 100249.0000
	a1 : -1.098E4
	a2 : 379.6
	a3 : -1.648
